# Supplementary material for: Recent progress on underwater soft robots: adhesion, grabbing, actuating, and sensing
Source: Front Bioeng Biotechnol. 2023 Aug 8;11:1196922. doi: 10.3389/fbioe.2023.1196922 (PMC10442648; doi:10.3389/fbioe.2023.1196922)
Supplement: Supplementary file 1 [file Table1.XLSX]

## Sheet: Table 1
Structure	Adhesion Type	Adhesion object	Adhesion capacity	Materials	Feature	Advantage/Limitation	Refs.
Octopus like	Active	Acrylic substrate	70 kPa (max)	Silicone elastomer	Enabled by adhesives that switch adhesion state quickly with the ability to be reused over multiple cycles.	Real-time object detection coupled with rapidly switchable adhesion./The control mode is too complex.	[17]
Octopus like	Active	Skittles candy,Tape, LEGO Brick,Electrical wire	87 kPa(max)	Organosilicon material	Shrinks uniformly due to the near zero Poisson’s ratio allowing it to preserve intimate contact during activation.	Create rapid,switchable adhesion on porous, soft, and rigid objects ./Need more sensors.	[18]
Octopus like	Active	Frosted glass	88 kPa (balanced)	Organosilicon material	Enabled by the ability to control deformation through the stalk geometry for toughness, while being able to actively control the membrane geometry for strength and rapid release.	The conversion of strong and weak adhesion can be completed in hundreds of milliseconds,/Limited by the preloaded magnetic field.	[19]
Remora like	Passive	Silicon molds,Borosilicate glass substrates	50 kPa (max)	3D-printing materials and silicone	The disc responds to surface roughness in different manners depending on the number of lamellae present.	Strong suction seal./ Suction is not resistant to shear.	[20],[21],[22]
Remora like	Passive	Glass surface	266.8 kPa (Tensile strengths) 194.2 kPa (Shear strengths)	Silicone-based thermosetting material	The lamella/spinule hierarchical structures increase the frictional force for the RIA on the substrate.	Was maintained stably in the smooth surface and rough surface./ The performance in air was significantly lower than that of the RIAs in water.	[23]
Remora like	Active	Acrylic substrate	15kPa (In air) 50kPa (In water)	3D-printed with different materials	Has separate lamellar compartments for redundant sealing.	Perform rapid attachment and detachment on challenging surfaces both in air and under water./The adhesion force decreases significantly with the increase of surface roughness.	[24]
Remora like	Active	Smooth and rough surface	163.7 ± 3.8 N (On real shark skin) 117.8 ± 0.7 N (On synthetic rough surfaces)	Multimaterial 3D-printed	Spinule-covered, multimaterial lamellae that overlap with undercuts and overhangs.	The frictional force can be significantly enhanced on both smooth and rough surfaces. /Were unable to precisely match the mechanical properties of the disc prototype.	[25]
Remora like	Active	Smooth and rough substrates	42.0±1.8 N~311.8±0.95 N	Multi-material 3D printing and silicone rubber	The soft fleshy lip around the disc edge, rows of lamellae along the disc length and the bony spinules on each lamella.	The internal pressure of the disc can be adjusted according to the pressure of the underwater environment./Preloading force is required during adhesion.	[26],[27],[28]
Clingfish like	Passive	Substrates of seven different surface roughnesses	60–70 kPa,	Multimaterial 3D-printed	The soft-elastic disc rim with its hierarchical structures could adaptate to the surface structure of the substrate and increase friction with the substrate.	Could attach reversibly but stably to wet and rough surfaces./Suction in water is limited by cavitation.	[32]
Clingfish like	Passive	Irregular shapes	14.3±1.4 kPa	Silicone elastomer and 3D-printed mold	The radial body geometry was capable of better distributing stress across the circumference of the body, allowing for improved adhesion.	Grip rough and irregular surfaces without necessitating sustained actuation./It's complicated to make micropillars.	[33]
Sea star like	Passive	Smooth acrylic surface	> 5 kPa	Platinum cured silicone	Providing adhesion when loaded in one direction and releasing easily when loaded in the opposite direction.	Body asymmetry and material stiffness could produce directional anisotropic adhesion./Preloads are required to produce different body symmetries.	[34]
Sea star like	Active	Acrylic surface,Flat surfaces of varying roughnesses	2.5 N	Two different silicone elastomers	Tube feet convert fluid motion into linear actuation using soft tubes that are constrained radially.	Created similar performance to the use of passive suction discs without requiring high preload forces./The processing structure is difficult.	[35]
Gecko like	Passive	Glass slide	245 kPa (avg)	Curable elastomer, Organosilicon material, TPE	The more hydrophilic a material is, the larger the reduction in adhesion performance underwater.	Could controlled adhesion strength through altering surface wettability or surface tension of the surrounding fluid./Prone to internal cavitation.	[37]

## Sheet: Table 2
Structures	Wirst	Finger	FingerSurface	Features	Advantage/Limitation	Test Environment	Refs.
Cage claw	Pincer drive cylinder(Rigid link)	Rigid pincewr arm	Jamming pad with fiber-reinforced actuator	securely grasp objects with a wide range of weights, sizes, and geometries.	Good ability to grasp irregular shap object/sacrificed some accuracy of parallel Gripper and grasp ability in small objcet.	Laboratory	[45]
Cage claw	Rubber tendons	Soft gripper(4 fingers)	Rubber surface(Shore A hardness of 30)	could follow complex trajectories,and the tracked points continued to match the programmed path well with an error smaller than 13.4 mm	Low-inertia properties of the OBSS soft manipulator/Low actuation response speed and grasping efficiency	Underwater(10m)	[46],[47],[48]
Cage claw	Tubular bellow	Suction disc	Suctorial mouth	Sensing Ability of the Suction Disc	Can efficiently sense and grasp target objects with various dimensions and shapes/pressure leakage issue	Laboratory	[49]
Cage claw	Support structures made of light-curing resin	Conveyor belts driven by geared motors	Soft paddles	Rigid and flexible swallowing system	Grasping fault tolerance and structural fault tolerance./The swallowing force is greatly affected by the size of the object.	Laboratory	[58]
Cage claw	Silicone personification palm	Bellows-type bending actuators	Filament winding	Bidirectional underwater grasping	The extended workspace provides fault tolerance for grasp./Is challenging to employ the minor open and close motions	Laboratory	[59]
Cage claw	Shaft collar	Bearing cylinder	latex balloon	Better gripper performance can be achieved at higher ambient pressures	With no actuated mechanical components/the strength of the membrane given the particle composition used	Underwater(1200m)	[50],[51]
Intermeshed claw	Hydro-Lek wrist clamp	Bellow soft actuator	Memory foam	Repalceable Cutting blades and alternative fingers	In suit measuremen to deep reef organism	Underwater(100~170m)	[52],[53]
Intermeshed claw	PolyJet palm chassis(Rigid Link)	Sillicon chamber(Dragon Skin 20)	Nanofiber sheet(Nylon)	Resistant to corrosion in salt water	Low contact pressure(0.0455kPa)/Larger actuators may require thicker nanofiber sheets	Laboratory	[54]
Parallel claw	Wirist actuators(Dragon Skin 10) and a ball Joint	Gripper actuator(Dragon Skin 10)	Soft texture	A consumer-grade ROV could mounting the manipulator	Wide grasping range(85 deg), accurate grasping both onshore and underwater/15KG,Reduce 37.8% speed of the consumer-grade ROV	Laboratory	[55]

## Sheet: Table 3
Structures	Speed	Driven Period	Features	Advantage/Limitation	Driving Force	Test Enviroment	Refs.
BCF Locomotion	850mm/s(2.02 body length/s)(max)	5.46Hz	Using the continuous rotation of a DC motor to pull the cables connected to both sides of the active tail segment	Using active tail segment and passive tail segment/exceed the predictions from a tailbeat frequency of approximately 2.5 Hz	Pulling cables	Laboratory	[61]
BCF Locomotion	217mm/s(0.5 body length/s at depths of 0 to 18m)(avg)	0.9-1.4Hz	The on-board capabilities of an untethered mobile underwater observatory	tested at coral reefs 18m depths/Low swimming efficiency,linited depth range	Hydraulic Actuation	Underwater(18m)	[62],[63]
BCF Locomotion	150mm/s(0.44 body length/s)(avg)	1.67Hz	Using Gas pump to reserve energy and has escape ability	Has the escape respones/the gas delivery system is responsible for considerable resistive energy losses	Pneumatic Actuator	Laboratory	[64]
BCF Locomotion	37.2mm/s(0.25 body length/s)(max)	0.75Hz/5kV	Only 4.4 gram of weight and Using DEAs as a main driver	The robot resembles real fish and displays a Strouhal number very close to those of living fish/The feature of the structure may change by the oxidation	DE Actuator	Laboratory	[65]
BCF Locomotion	300mm/s(2 body length/s)(max)	14Hz	Segmented caudal fin,achieved 70 Hz operating frequency	Peak frequency could be selected using fin design/external power supply and control electronics via tether	Solenoid Actuator	Laboratory	[66]
BCF Locomotion	1020mm/s(4 body length/s)(max)	15Hz	Swims at 0.4m/s and has a range of 9.1 km, Swims at 1.0 m/s and has a range of 4.2 km(assuming a 10–watt-hour battery pack)	Low cost of transport/external control signal via tether,lacks control surfaces to adjust turns in yaw or changes in pitch	DC motor trans to lateral linear movement	Laboratory	[67]
MPF Locomotion	51.9mm/s(0.45 body length/s)	1Hz/8kV	Lightweight DE actuators,snailfish-like,	Decentralized electronics and DE-driven flapping fins/Need High voltage amplifier	DE Actuator	Underwater(10,900m)	[68]
MPF Locomotion	64mm/s(0.69 body length/s)	5Hz/8kV	Self-powered soft robots with high mobility, environmental tolerance, and long endurance	Untethered electronic fish,excellent environmental adaptability and disguising performance/Need High voltage amplifier	DE Actuator	Laboratory	[69]
JetDrive	10mm/s(max)	1.6Hz/9kV	jellyfish-like	Llow cost and easy assemble/Low anti-interference performance	DE Actuator	Laboratory	[72]
JetDrive	Untethered: 3.2mm/s(avg),7.1mm/s(max)	0.2Hz/7kV	jellyfish-like,low cost of transport(30),2.7h actuation(180mAh)	Swim bladder has equiped to provide buoyancy control/Incapable of providing large forces	DE Actuator	Laboratory	[73]
JetDrive	/	0.8Hz(half-stroke)	Best performance, tentacle actuator-flap material Shore hardness composition of 30–30	Squeeze through narrow conduits,swim directionally by temporally offsetting tentacle actuation strokes on opposing sides of the robot/The horizontal motion of the jellyfish was not directly controlled	Hydraulic/Pneumatic Actuators	Underwater(5m)	[74]
JetDrive	Rigid,Tethered	Rigid,Tethered	Rigid bell whit the dielectirc elastomer actuator	Fast response and high capacity of payloadexternal power supply and control electronics via tether/Tehter,was not directly controlled	DE Actuator	Laboratory	[75]
JetDrive	295mm per release	15s(Inflate),0.5s(eject period)	Change the periodic conversion of slowly-charged elastic potential energy into fluid kinetic energy,Cephalopods’ propulsion	Shortrange, highly menoeuvreable/The significant viscous losses due to the sharp corners within the nozzle conduit	Hydraulic Actuation	Laboratory	[76]
JetDrive	5.4mm/s(avg)	2Hz/5kV	Using hybrid silver nanowire networks,has large stretchability, low stiffness, high transmittance and excellent conductivity	Transparent DEA and can achieve maximum area strain of 146% with only 3% hysteresis loss/Jamming by the dragging force,tethered	DE Actuator	Laboratory	[77]
JetDrive	Rigid,Tethered	Rigid,Tethered	A novel central flow-regulative duct encircled by three circumferential siphon actuation muscles	Bending range of over 180° and flow-restricting capability of up to 100%/Tehter,was not directly controlled	Hydraulic Actuation	Laboratory	[78]
Crawling	15mm/s(Still water)	/	An underwater legged robot with soft legs and a soft inflatable morphing body	Able to change body shape to against hydraulic flow/Lack risistance of the drag on the hydraulic tether	Hydraulic Actuation	Laboratory	[79]
Crawling	10mm/s(0.04 bldy length/s)(avg)	2.52s(avg)	Five flexible legs actuated by a total of 20 shape-memory alloy (SMA) wires	A rich variety of possible motions/Every actuator is a nonlinear dynamical system with a large amount of hysteresis	SMA Actuation	Laboratory	[80]
Crawling	/	/	Rigid–soft hybrid multi-joint leg with quasi-linear motion range and force exertion	Using rigid structural components to reinforce the flexible soft actuators/Complicated production	Hydraulic Actuation	Laboratory	[81]
Floating	2.83mm/s	/	Untethered omnidirectional star-shaped swimming soft robot	Capable of moving with a variety of swimming gaits/Disturb by flow	SMA Actuation	Laboratory	[82]
Floating	48mm/s(avg)	1.4Hz	An untethered aquatic soft robot that performs frog-like rowing behaviors	Limbs can be replaced within seconds/Lack data of manufacturing accuracy	SMA Actuation	Laboratory	[83]
Crawling	5cm/s(max)	1.4s(avg)	The complete absence of rigid parts makes it possible to replicate the high compliance and flexibility of the octopus arm	Pass through confined and unstructured spaces./The control of soft robots through distributed sensors is difficult.	SMA springs or cables	Laboratory	[85]

## Sheet: Table 4
Structures	Test Speed	Sensitivity	Features	Advantage/Limitation	Geometry	Refs.
Velocity Sensors	10m/s~32m/s(In air) Equal to:0.7~2m/s(In water)	40 μV/(m/s)between ±10–20 m/s(In air) 80 μV/(m/s)between ±20–32 m/s(In air)	Antiparallel cantilever pairs exhibit an axially symmetrical sensitivity,provides a sinusoidal response	Better compensates for temperature changes./Main limiting factor is the signal-to-noise ratio (SNR).	bent cantiliver(1500um*100um*4um)	[92],[93]
Velocity Sensors	0~75mm/s(In water)	0.8mV/(mm/s)(In air at 35Hz) 22mV/(mm/s)(In water at 35Hz)	Cut-off frequency is 10 Hz and has a flat frequency response	Low threshold detection limit(8.2um/s in 35Hz)./Fabrication complexities could reduce the surface flatness	bent cantiliver(1400um*1400um*2700um)	[94]
Velocity Sensors	0-15mm/s(In water)	1e-6 s(In water at 1Hz)	The sensing fusion of SNs and CNs	Ultrasensitive and highly accurate flow-sensing abilities./Sensitivity,noise,durability, stability, and sensor fusion methodology face significant challenges.	bent cantiliver(5000um*2000um*86um)	[95],[96]
Structures	Test Froce	Sensitivity	Features	Adv. and dis Adv.	Geometry	Refs.
Skin Sensor	0~50N	2.6kPa/N	Pneumatic drive, adjustable stiffness	Low cost, compact size and ease integration in soft robotic systems/Hight simulation average error.	Total Structure(10mm semisphere)	[97]
Skin Sensor	0~1N	9.56kOhm/mm(0.5mm diameter)	Mechanical diodes	Sensitive, thin, and conductive channels./The gel cannot be subjected to significant shear stress at the channel’s boundaries.	Ink line(13.5mm sphere surface)	[98]
Skin Sensor	/	/	Movements of different parts can be easily identified.	High toughnes, compressive modulus, ionic conductivity and anti-swelling behavior./Excessive HCl led to a stiffening effect.	Cut as needed	[99]
Skin Sensor	0-5N	10mV/N	Four flex sensors are embedded in molded silicone	Can effectively detect and estimate forces from multiple directions./The sensor may not work properly when the object is too thin or too sharp.	Reference circle(diameter of 20 mm)	[106]
Skin Sensor	/	/	Discriminate both the direction and the magnitude of whisker deflection.	Design and fabrication method is very simple, low-cost, quick./Stress whitening phenomenon may occur.	Filament( initial length of 160 mm, diameter of 8 mm)	[107]
